# Supplementary material for: Human immunocompetent choroid-on-chip: a novel tool for studying ocular effects of biological drugs
Source: Commun Biol. 2022 Jan 13;5:52. doi: 10.1038/s42003-021-02977-3 (PMC8758775; doi:10.1038/s42003-021-02977-3)
Supplement: Supplementary file 2 — Supplementary Material 1 [file 42003_2021_2977_MOESM2_ESM.txt]

//Macro for image analysis for melanocyte size
//Language: IJ1 Macro, Software: ImageJ

run("8-bit");
setAutoThreshold("Default dark");
run("Convert to Mask");
run("Set Scale...", "distance=374.699 known=250 pixel=1 unit=µm global");
run("Analyze Particles...", "size=100-Infinity circularity=0.30-1.00 display exclude clear include in_situ");

//Calculation (performed in excel):
//Average cell area obtained from macro
//Average cell radius =(1/PI()*Average Cell Area)^0,5/1000
//Average cell volume = =4/3*PI()*Average cell radius^3
//Cell volume corrected to cell volumetric expansion = Average cell volume* Cell expansion ratio of 3.68, calculated from cell area in 2D monolayer
//Cell number for high melanocyte density = 5 µL (volume used for seeding) /100*50.97 (Percentage of volume occupied by melanocytes in Rhesus eye/ Cell volume corrected to cell volumetric expansion
//Cell number for low melanocyte density = 5 µL (volume used for seeding) /100*5.69 (Percentage of volume occupied by melanocytes in white human eye)/ Cell volume corrected to cell volumetric expansion


 
