# Supplementary material for: Human immunocompetent choroid-on-chip: a novel tool for studying ocular effects of biological drugs
Source: Commun Biol. 2022 Jan 13;5:52. doi: 10.1038/s42003-021-02977-3 (PMC8758775; doi:10.1038/s42003-021-02977-3)
Supplement: Supplementary file 3 — Supplementary Material 2 [file 42003_2021_2977_MOESM3_ESM.txt]

//Macro for image analysis for immune cell recruitment 
//Language: IJ1 Macro, Software: ImageJ


// Macro for Choroid-on-a-chip preprocessing, segmentation and analysis

// ***EXPLANATIONS***

// Macro to process chips of one directory (input directory) of following structure
// directory (dir) --> subdir chip 1 --> chip1.zen
//                 --> subdir chip 2 --> chip2.zen
// To use this macro you need to have the files in separate folders/subdirectories, which are inside the input directory (dir) 
// that you choose at the beginning. 
// In each subdirectory there should be ONLY the file to be processed, because the macro takes the first file in this subdirectory 
// and opens it in Fiji. (file=filelist[0];) If there are more than one file in the subdirectroy, 
// make sure that the image you want to process is the first one!
// All results and intermediate steps are saved in the specific subdirectories

//If the macro crashes or stops, and you want to start in the middle of the macro you need to define the following variables 
// (dir, subdir_new2 and file). Here an example is given.
//dir="C:\\Users\\fismon\\Desktop\\Human2\\";
//subdir_new2="2# CW28\\";
//file="#2 CW28.lsm";
//print(dir+subdir_new2+file);


//Start: Choose a directory as stated above using the pop-up window when running the macro

dir=getDirectory("Y:\000_Shared\LSM\Kirstin_Marvin\Data Final Datasheets and Raw from CW28-39\11_Activated T cells 24+48h\Human");
print(dir);
list=getFileList(dir);

for (i=0; i<list.length; i++) {
	print(list[i]); 
	
subdir=list[i];
subdir_length=lengthOf(subdir);
last=subdir_length-1;
subdir_new=substring(subdir, 0, last);
subdir_new2=subdir_new+"\\";


filelist=getFileList(dir+subdir_new2);
file=filelist[0];
print(dir+subdir_new2+file);
open(dir+subdir_new2+file); 


selectWindow(file);

// 0) 12 to 16 bit conversion
a=65535/4095;
run("Multiply...", "value="+a+" stack");

// 1) Rescale z (saves the rescaled tiff file in the specific subdirectory, with a specific filename. 
//Example: If the original image is called #1_CW28, the rescaled image is saved as #1_CW28 rescaled_conv.tif")
run("Scale...", "x=1.0 y=1.0 z=1.8 width=512 height=795 depth=77 interpolation=Bilinear average create");
saveAs("Tiff", dir+subdir_new2+file+" rescaled_conv.tif");

// 2) Remove BF and merge red, green and blue channel in the correct order. 
// The resulting hyperstack is renamed to ">filename< rescaled_rgb_conv.tif"
run("Split Channels");
run("Merge Channels...", "c1=[C1-"+file+" rescaled_conv.tif] c2=[C2-"+file+" rescaled_conv.tif] c3=[C3-"+file+" rescaled_conv.tif] create keep");
rename(file+" rescaled_rgb_conv.tif");
//run("Channels Tool...");
Stack.setDisplayMode("color");

// 3) 3D unsharp mask (red, green, blue). 
// Creates 3D gaussian blurred image and subtracts blurred image from ">filename< rescaled_rgb_conv.tif". 
// Saves resulting image as ">filename< rescaled_unsharped_conv.tif"
selectWindow(file+" rescaled_rgb_conv.tif");
run("Duplicate...", "duplicate");
run("Gaussian Blur 3D...", "x=5 y=5 z=5");
imageCalculator("Subtract create stack", file+" rescaled_rgb_conv.tif",file+" rescaled_rgb_conv-1.tif");
selectWindow("Result of "+file+" rescaled_rgb_conv.tif");
saveAs("Tiff", dir+subdir_new2+"Result of "+file+" rescaled_unsharped_conv.tif");

//Close images that are not used anymore to save some memory
selectWindow(file+" rescaled_rgb_conv-1.tif");
close();
selectWindow(file+" rescaled_rgb_conv.tif");
close();
selectWindow("C3-"+file+" rescaled_conv.tif");
close();
selectWindow("C2-"+file+" rescaled_conv.tif");
close();
selectWindow("C1-"+file+" rescaled_conv.tif");
close();
selectWindow("C4-"+file+" rescaled_conv.tif");
close();


// Green 1) Split channels and close blue channel
selectWindow("Result of "+file+" rescaled_unsharped_conv.tif");
run("Split Channels");
close();


// Green 2) 2nd unsharp mask
selectWindow("C2-Result of "+file+" rescaled_unsharped_conv.tif");
run("Duplicate...", "title=blurred_2_green duplicate");
run("Gaussian Blur 3D...", "x=5 y=5 z=5");
imageCalculator("Subtract create stack", "C2-Result of "+file+" rescaled_unsharped_conv.tif","blurred_2_green");
selectWindow("Result of C2-Result of "+file+" rescaled_unsharped_conv.tif");
rename(file+"_2unsharp_green");

// Green 3) 3rd unsharp mask
run("Duplicate...", "title=blurred_3_green duplicate");
run("Gaussian Blur 3D...", "x=5 y=5 z=5");
imageCalculator("Subtract create stack", file+"_2unsharp_green","blurred_3_green");
selectWindow("Result of "+file+"_2unsharp_green");
rename(file+"_3unsharp_green");

// Green 4) 3D Hybrid Median filter
selectWindow(file+"_3unsharp_green");
run("Hybrid 3D Median Filter", "include");

// Green 5) Closing (because green is surfaced stained). Ball radius =2. Save final preprocessed green channel as "closed_green"
selectWindow("3d Hybrid Median Filter - "+file+"_3unsharp_green");
run("Morphological Filters (3D)", "operation=Closing element=Ball x-radius=2 y-radius=2 z-radius=2");
//rename(file+"_closed_green");
rename("closed_green");


// Green Segmentation. Segmentation of the green channel is done by 3D Watershed using normalized thresholds. 
// Percentages to define these thresholds based on the maximum intensity value measured in the green channel 
// were found emperically. Based on several chips, the percentage was determined in such a way that the objects 
// resulting from segmentation matched in size and position with the cells seen in the preprocessed images. 
perc_seeds_green=0.043574883;
perc_image_green=0.021787442;
Stack.getStatistics(voxelCount, mean, min, max, stdDev);
max_green=max;
seeds= perc_seeds_green*max_green;
image= perc_image_green*max_green;

run("3D Watershed", "seeds_threshold="+seeds+" image_threshold="+image+" image=closed_green seeds=Automatic radius=5");
rename(file+"_watershed_green");


// Red 2) 2nd unsharp mask
selectWindow("C1-Result of "+file+" rescaled_unsharped_conv.tif");
run("Duplicate...", "title=blurred_2_red duplicate");
run("Gaussian Blur 3D...", "x=5 y=5 z=5");
imageCalculator("Subtract create stack", "C1-Result of "+file+" rescaled_unsharped_conv.tif","blurred_2_red");
selectWindow("Result of C1-Result of "+file+" rescaled_unsharped_conv.tif");
rename(file+"_2unsharp_red");

// Red 3) 3rd unsharp mask
run("Duplicate...", "title=blurred_3_red duplicate");
run("Gaussian Blur 3D...", "x=5 y=5 z=5");
imageCalculator("Subtract create stack", file+"_2unsharp_red","blurred_3_red");
selectWindow("Result of "+file+"_2unsharp_red");
rename(file+"_3unsharp_red");

// Red 4) 3D Hybrid Median filter
selectWindow(file+"_3unsharp_red");
run("Hybrid 3D Median Filter", "include");
selectWindow("3d Hybrid Median Filter - "+file+"_3unsharp_red");
rename("final_red");

// Red Segmentation. For red segmentation we used fixed thresholds: seeds=1000 image=500. 
run("3D Watershed", "seeds_threshold=1000 image_threshold=500 image=final_red seeds=Automatic radius=4");
rename("watershed_red");


//Analysis

// make binary mask of green watershed object file, so that all object voxels (=255) and background/non-object voxels (=0).
selectWindow(file+"_watershed_green");
run("Duplicate...", "title=watershed_green_binary duplicate");
selectWindow("watershed_green_binary");
setAutoThreshold("Default dark");
//run("Threshold...");
setThreshold(1, 65535);
run("Convert to Mask", "method=Default background=Dark black");

// Tcell selection by intensity measurement/ COLOCALIZATION
// To select Tcells later (Excel analysis) we measure the intensity of all red objects in the binarized green image. 
// Results are saved as "Results_red_green_overlap.csv"
run("3D Intensity Measure", "objects=watershed_red signal=watershed_green_binary");
saveAs("Results", dir+subdir_new2+"Results_red_green_overlap.csv");
close("Results");

//Positon and volume measurement
// Position and volume of all red objects are measured. In this way we can later distinguish between real cells (>30 voxels) 
// and background objects. And we can count cells by their location
selectWindow("watershed_red");
run("3D Centroid");
saveAs("Results", dir+subdir_new2+"Results_postion_red.csv");
close("Results");


selectWindow("watershed_red");
run("3D Geometrical Measure");
saveAs("Results", dir+subdir_new2+"Results_volume_red.csv");
close("Results");


// Save final images and intermediate steps
//make composite of red and green final preprocessed images
run("Merge Channels...", "c1=[final_red] c2=closed_green create keep");
//run("Channels Tool...");
Stack.setDisplayMode("color");
selectWindow("Composite");
saveAs("Tiff", dir+subdir_new2+file+"_red_green_final_processed.tif");


selectWindow(file+"_watershed_green");
saveAs("Tiff", dir+subdir_new2+file+"_watershed_green.tif");
selectWindow("watershed_green_binary");
saveAs("Tiff", dir+subdir_new2+"watershed_green_binary_"+file+".tif");
selectWindow("watershed_red");
saveAs("Tiff", dir+subdir_new2+"watershed_red_"+file+".tif");

close("*");


}
