# Supplementary material for: Human immunocompetent choroid-on-chip: a novel tool for studying ocular effects of biological drugs
Source: Commun Biol. 2022 Jan 13;5:52. doi: 10.1038/s42003-021-02977-3 (PMC8758775; doi:10.1038/s42003-021-02977-3)
Supplement: Supplementary file 5 — Supplementary Data 1 [file 42003_2021_2977_MOESM5_ESM.xlsx]

## Sheet: Source data for graphs
	Fold Induction in text but not in the figures
Fig 2C		0.377 kDa			70 kDa			0.377 kDa - Hydrogel only			70 kDa - Hydrogel only
	n=	#1	#2		#1	#2		#1	#2	#3	#1	#2	#3
	Endothelial / Stromal barrier	430.8	138.7		940.7	241.05		124.1	175.9	138.83	108.9	128.7	45.17
	Endothelial / RPE barrier (OBRB)	886.4	277.8		1889.7	520.95		263.6	478.3	131.83	179.1	227.8	84.57
Fig 3C
		Low melanocyte density			High melanocyte density			PBMCs+Melanocytes (plate control)			PBMCs (plate control)			Melanocytes (plate control)
	n=	#1	#2	#3	#1	#2	#3	#1	#2	#3	#1	#2		#1	#2	#3
	IL-6	13.7721	7.19004		20.0148	16.5448		14.8344	6.15701		1.18813	0.811872		0.811872	7.64241	1.74007
	TNF-α	8.90536	0.671924								1.32808	0.671924
	IFN-γ	0.757378	0.467429								2.06514	0.467429
	Granzyme B	3.2432	1.22999		2.58806	4.3263		1.90343	0.940788		1.52884	0.471156		0.523507	0.689708	0.547395
Fig4B		Chip low melanocyte density								PBMCs (plate control)															PBMCs + melanocytes (plate control)
	n=	#1	#2	#3	#4	#5	#6	#7	#8	#1	#2	#3	#4	#5	#6	#7	#8	#9	#10	#11	#12	#13	#14	#15	#1	#2	#3	#4	#5
	Cell Number in chip effluents/plate supernatants
	NT	112998	298362	279940	152459					804722	616380	448530	567639	681559	511653	425091	670489	281732	656545	785220	640553	645341	403009	351373	670489	785220	640553	645341	403009
	Act	18667.1	4400.61	15757	58659.3	92919	88202.3	66311		557722	432501	374909	493532	345918	362026	313755
	Fraction of cells in chip effluents/plate supernatants relative to PBMC plate control
	NT	0.199648	0.527153	0.494604	0.269369					1.4218	1.08903	0.792473	1.00292	1.20419	0.903999	0.751061	1.18463	0.49777	1.16	1.38734	1.13174	1.1402	0.712044	0.620813	1.18463	1.38734	1.13174	1.1402	0.712044
	Act	0.0329814	0.00777509	0.0278398	0.10364	0.164171	0.155838	0.11716		0.985396	0.764152	0.662397	0.871984	0.611175	0.639636	0.55435
	% of Viable cells in chip effluents/plate supernatants
	NT	76.42	73.8	75.6	84.5	75				96.6	96	98.2	97.9	97.7	97.4	97.5	96.5	80.3	93.9333						96.4	92.1	90.4	90.2	93.2
	Act	84.1	68.13	81.58	35.81	33	60	81.4	59.6	95.4	95.9	96.3	97.8	96.4	96.7	96.2
Fig 4C		CD8 gated to PBMCs								CD25 gated to CD8								CD69 gated to CD8
	Act (chip)	23.6219	29.3023	44.0191	17.4367	13.3656	13.6702	23.3683	20.5388	3.16395	1.92308	3.43137	12.9981	19.3752	28.9017	21.2425	14.5695	13.0393	23.0769	17.6471	5.863	18.5981	10.1318	31.5631	27.9249
	PBMCs (plate control)	28.799	29.1297	27.0057	24.6963	21.7543	23.0343			2.91121	3.23089	18.2547	16.497	6.15809	6			9.60699	9.77147	6.16175	5.57561	14.8897	16.6087
	Act (plate control)	29.7609	28.4375	24.3291	25.747			24.6965	24.8634	5.628	5.10355	16.4574	18.9379					36.8566	28.6982	36.2129	39.2364
Fig 4E		Top												Bottom
		#1	#2	#3	#4	#5	#6	#7	#8	#9	#10	#11	#12	#1	#2	#3	#4	#5	#6	#7	#8	#9	#10	#11	#12
	PBMCs-PBMCs	8090	2327	1188	1040									247	569	8	216
	Activated-PBMCs	2702	2799	8812	4205	4594	9372	1396	833	3370	320	7761	8293	1904	480	6056	409	4349	7681	790	4087	7027	205	2003	4592
	PBMCs-CD3	1515	994	867	684									197	287	7	205
	Activated-CD3	1344	1212	5154	1932	1364	4472	487	267	1398	126	2458	2323	848	241	4086	323	1164	3745	357	1433	2480	149	969	2112
Fig 4F		IL-2					IL-10					IL-6					TNFa					INFy					Granzyme B
	n=	#1	#2	#3	#4	#5	#1	#2	#3	#4	#5	#1	#2	#3	#4	#5	#1	#2	#3	#4	#5	#1	#2	#3	#4	#5	#1	#2	#3	#4	#5
	PBMCs	1309.07	1036.38	1104.28	1583.54	1275.19	373.64	373.64	373.64	373.64	373.64	7037.44	6245.51	4349.97	3529.78		1899.19	1488.73	1488.73	2039.22	1488.73	5982.16	3314.39	4768.39	5853.73	10315.6	28960.6	18638.2	19584.4	34042.2	25516.1
	Act	2085.95	3020.57	2069.07			1973.53	1382.09	1019.53			34780	26794.5	39716.7			3519.8	5215.66	3391.7			16186.6	21757.2	16641.7			87368.9	194014	57213
Fig 5A		n=	#1	#2	#3	#4	#5	#6	#7	#8	#9	#10
	Chip	PBMCs	76.42	73.8	75.6	84.5	75
		Act	84.1	68.13	81.58	60	81.4	59.6
		CsA Low (Act)	94.6	94.4	91.95	91.1	81.06	75.9	77.6	78.77	80.94	77.9
		CsA High (Act)	89.1	86.8	89.1	87.5	83.9	79.7	75.9	79.5
	Plate Control	PBMCs	96.6	96	98.2	97.9	97.7	97.4	97.5	96.5	80.3	93.9333
		CsA Low	95.6	95.3	97.4	98.6	98.7	97.6	97.8
		CsA High	95.5	95.6	97.7	96	96.5	97.6	98.1
		Act	95.4	95.9	96.3	97.8	96.4	96.7	96.2
		CsA Low (Act)	96.7	96.7	98.1	97.3	97.7	97.7	97.8
		CsA High (Act)	97.1	96.1	98	97.6	96.7	98.2
Fig 5B		n=	#1	#2	#3	#4	#5	#6	#7	#8	#9	#10
	Chip	PBMCs	0.2114	0.558185	0.52372	0.285225
		Act	0.109741	0.173836	0.165011
		CsA Low (Act)	0.794867	1.09625	0.870645	0.328193	0.315329
		CsA High (Act)	1.40326	0.538745	1.20762	1.56788	0.85828	0.84652	0.924906
	Plate Control	PBMCs	1.5055	1.15314	0.839124	1.06196	1.27508	0.957215	0.795273	0.527072	1.22828	0.657358
		CsA Low	1.24789	1.03692	0.964167	1.1654	1.16658	1.14285
		CsA High	1.01456	0.600158	0.961067	1.06387
		Act	1.0434	0.809135	0.701391	0.923315	0.647153	0.677289	0.586983
		CsA Low (Act)	1.17409	1.28683	0.904101	0.822172	0.927917	0.789844	0.82019
		CsA High (Act)	1.63426	1.43359	0.674366	1.40348	0.804784	0.662616	1.14754
Fig 5C		CD8										CD25 gated to CD8										CD69 gated to CD8
		#1	#2	#3	#4	#5	#6	#7	#8	#9	#10	#1	#2	#3	#4	#5	#6	#7	#8	#9	#10	#1	#2	#3	#4	#5	#6	#7	#8	#9	#10
	Act	23.6219	29.3023	44.0191	17.4367	13.3656	13.6702	23.3683	20.5388			3.16395	1.92308	3.43137	12.9981	19.3752	28.9017	21.2425	14.5695			13.0393	23.0769	17.6471	5.863	18.5981	10.1318	31.5631	27.9249	9.53283
	CsA Low (Act)	23.6219	29.3023	44.0191	17.4367	13.3656	13.6702	23.3683	20.5388	31.2143	20.3712	3.72475	2.92018	3.05344	4.24005	18.6334	17.8109	15.2879	17.005	18.4823	10.559	11.6807	11.8321	8.54534	6.317	2.04506	6.63574	4.45741	18.2569	17.1843
	CsA High (Act)	31.7133	25.1261	27.6866	27.8319	20.9975	22.2532	17.8723	16.7857	32.3029	42.0684	5.69948	2.75387	5.73343	5	21.0927	16.3752	14.0512	14.4673	21.8852	26.7123	7.77202	9.20826	8.56292	8.35821	1.54393	2.56211	2.21713	3.19784	19.61	27.5342
	PBMCs	28.799	29.1297	27.0057	24.6963	21.7543	23.0343					2.91121	3.23089	18.2547	16.497	6.15809	6					9.60699	9.77147	6.16175	5.57561	14.8897	16.6087
	CsA Low	29.5611	30.3704	25.4911	25.0667	25.0464	24.1026	23.8447				3.9749	3.61204	17.0472	15.9957	3.63489	2.50417	5.36463				5.29986	5.8194	2.48086	2.48608	6.86591	6.76127	9.3881
	CsA High	28.1089	26.2986	24.2239	23.9693	24.2318	24.6097	25.1492				4.03458	3.43378	17.0817	17.2451	4.46281	5.38776	5.06838				4.683	4.69516	1.83291	1.75084	11.7355	13.3061	11.0217
	Act	29.7609	28.4375	24.3291	25.747	24.6965	24.8634					5.628	5.10355	16.4574	18.9379							36.8566	28.6982	36.2129	39.2364
	CsA Low (Act)	26.0319	28.2846	22.3668	20.4283	24.0464	22.7141	22.5488				5.37802	4.05797	17.6139	14.1187							29.6181	31.8841	18.5442	17.8773
	CsA High (Act)	28.3308	25.6416	21.7196	22.1861	26.7209	26.1816	25.4636				4.8433	4.43548	16.1987	16.5139							26.2108	22.4194	17.2212	18.452
Fig 5D		IL-2												IL-10												IL-6												TNFa
		#1	#2	#3	#4	#5	#6	#7	#8	#9	#10	#11	#12	#1	#2	#3	#4	#5	#6	#7	#8	#9	#10	#11	#12	#1	#2	#3	#4	#5	#6	#7	#8	#9	#10	#11	#12	#1	#2	#3	#4	#5	#6	#7	#8	#9	#10	#11	#12
	PBMCs	1.16936	1.27601	1.27601	0.422289	0.856331	0.948126							0.933614	0.894886	0.914078	0.885463	1.26953	1.10243							1.16936	1.27601	1.27601	0.422289	0.856331	1.00002							0.494266	0.603892	0.787418	0.294301	1.56314	2.25698
	Act	1.78086	1.48435	0.862989	1.04601	0.917262	0.862989	1.75415	1.09499					1.4018	1.10312	0.885463	0.919479	0.885463	0.885463	1.22063	1.08002					30.4036	9.5237	25.8261	6.71955	11.4994	11.8852	145.188	64.2038					2.82984	1.47928	1.38906	1.51867	1.14343	0.468784	6.14827	7.69216
	CsA Low (Act)	1.34459	1.19036	0.862989	0.862989	0.862989	0.894027	1.02052	0.862989	2.28656	1.15793			1.17184	0.960965	0.919479	0.885463	0.885463	0.885463	0.984007	0.885463	1.76185	1.10255			8.06498	9.36041	9.90432	12.274	7.21556	15.1938	4.28185	8.89304	47.2293	17.4006			0.998676	0.823044	0.854898	0.40003	0.633223	0.583506	0.820521	0.494266	4.17333	2.42234
	CsA High (Act)	0.862989	0.984712	0.862989	0.862989	1.42011	0.862989	1.12178	0.894027	0.862989	0.882669			0.909538	0.890174	0.885463	0.885463	1.10255	0.885463	1.00682	1.01521	0.885463	0.885463			6.59894	3.95444	4.60004	4.37144	5.77071	9.30649	7.08936	6.84454	68.6703	24.446			0.426812	0.820521	0.344592	0.575861	1.1081	0.349014	1.005	0.54783	1.9558	1.56442
Fig 5E		IL-2					IL-10					IL-6					TNFa					INFy					Granzyme B
		#1	#2	#3	#4	#5	#1	#2	#3	#4	#5	#1	#2	#3	#4	#5	#1	#2	#3	#4	#5	#1	#2	#3	#4	#5	#1	#2	#3	#4	#5
	PBMCs	0.947639	0.947639	1.26076	0.947639	0.896325	0.630101	2.17448	0.679618	0.630101	0.885699	1.26101	1.18346	0.79977	1.04656	0.709196	0.248352	1.59025	0.647572	0.704483	1.80934	0.30562	3.44173	0.419541	0.461787	0.371326	0.817053	1.20414	0.883336	0.53977	1.55984
	CsA Low (PBMCs)	1.26076	1.07045	1.06102	0.947639	1.04113	0.78458	0.729993	0.630101	0.630101	0.722428	0.378994	0.339834	0.441726	0.37564	0.317388	0.0430644	0.0653839	0.0704645	0.046559	0.442792	0.163457	0.163457	0.163457	0.163457	0.163457	0.437841	0.672705	0.357323	0.280586	0.515482
	CsA High (PBMCs)	1.17441	1.34958	1.4802	1.36548	0.947639	0.752932	0.977658	0.825755	0.754976	0.700471	0.306612	0.322881	0.354636	0.341606	0.275972	0.0595288	0.0859518	0.0819339	0.0860013	0.423584	0.163457	0.203178	0.175782	0.173199	0.163457	0.280586	0.601968	0.533103	0.293585	0.446072
	Activated (Act)	1.09311	1.38823	1.54246	1.57635	1.48667	0.664366	1.32644	1.50668	1.96284	0.888356	0.86799	0.992462	1.23731	0.664822	0.314219	0.24813	1.1505	2.79719	2.22188	0.0669356	0.294591	1.41724	4.68762	3.51085	0.206081	0.869501	0.730918	1.33108	1.93937	0.596091
	CsA Low (Act)	0.947639	2.0257	1.0158	1.79113	0.947639	0.678514	1.0982	0.737557	1.07726	1.05674	0.271062	0.357376	0.363388	0.407642	0.334085	0.0351266	0.0987447	0.14251	0.170397	2.39312	0.163457	0.248704	0.203178	0.28767	1.43937	0.280586	0.311596	0.306583	0.815944	0.71785
	CsA High (Act)	1.2599	1.17441	1.34958	1.4881	2.0257	0.800608	0.850738	0.707545	0.942289	1.03646	0.280883	0.285892	0.540397	0.354862	0.351442	0.0665922	0.046559	0.18228	0.150721	0.900872	0.163457	0.163457	0.178135	0.219676	0.301643	0.280586	0.379957	0.412317	0.502125	0.225386
Fig 5F		Total (bottom+top)									Top of the channel									Bottom of the channel
		#1	#2	#3	#4	#5	#6	#7	#8	#9	#1	#2	#3	#4	#5	#6	#7	#8	#9	#1	#2	#3	#4	#5	#6	#7	#8	#9
	PBMCs-PBMCs	8337	2896	1196	1256						8090	2327	1188	1040						247	569	8	216
	PBMCs-CD3	1712	1281	874	889						1515	994	867	684						197	287	7	205
	Activated-PBMCs	4606	3279	14868	4614	8943	17053	10397	9764	12885	2702	2799	8812	4205	4594	9372	3370	7761	8293	1904	480	6056	409	4349	7681	7027	2003	4592
	Activated-CD3	2192	1453	9240	2255	2528	8217	3878	3427	4435	1344	1212	5154	1932	1364	4472	1398	2458	2323	848	241	4086	323	1164	3745	2480	969	2112
	CsA Low (Act) - PBMCs	8476	10764	9297	8708	6548	12578	8073			3674	3212	2267	1246	2405	4338	3364			4802	7552	7030	7462	4143	8240	4709
	CsA Low (Act) - CD3	2913	3906	4127	4517	3406	4170	1872			1195	1367	1032	509	828	874	362			1718	2539	3095	4008	2578	3296	1510
	CsA High (Act) - PBMCs	6108	3595	2265	150	9302	9242				2913	485	955	102	4887	4691				3195	3110	1310	48	4415	4551
	CsA High (Act) - CD3	2708	537	1465	92	4501	5369				1112	73	600	55	1955	2299				1596	464	865	37	2546	3070
Fig 6A		n=	#1	#2	#3	#4	#5	#6	#7	#8	#9	#10
	Chip	PBMCs	76.42	73.8	75.6	84.5	75
		Act	84.1	68.13	81.58	60	81.4	59.6
		CsA Low (Act)	94.6	94.4	91.95	91.1	81.06	75.9	77.6	78.77	61	80.94
		CsA High (Act)	89.1	86.8	89.1	87.5	83.9	79.7	75.9	79.5
	Plate Control	PBMCs	96.6	96	98.2	97.9	97.7	97.4	97.5	96.5	80.3	93.9333
		CsA Low	95.6	95.3	97.4	98.6	98.7	97.6	97.8
		CsA High	95.5	95.6	97.7	96	96.5	97.6	98.1
		Act	95.4	95.9	96.3	97.8	96.4	96.7	96.2
		CsA Low (Act)	96.7	96.7	98.1	97.3	97.7	97.7	97.8
		CsA High (Act)	97.1	96.1	98	97.6	96.7	98.2
Fig 6B		n=	#1	#2	#3	#4	#5	#6	#7	#8	#9	#10	#11
	Chip	PBMCs	0.2114	0.558185	0.52372	0.285225
		Act	0.109741	0.173836	0.165011
		TCB A	0.378388	0.284547	0.062302
		TBC B	1.31644	0.012542	1.38042	0.03631
	Plate Control	PBMCs	1.5055	1.15314	0.839124	1.06196	1.27508	0.957215	0.795273	0.527072	1.22828	0.657358	0.657358
		Act	0.809135	0.701391	0.923315	0.647153	0.677289	0.586983
		TCB A	1.48085	0.441209	0.45906	0.498335	0.250673
		TBC B	1.38332	0.640941	0.602652	0.671332	0.462888	0.677289	0.586983
		PBMCs (+M)	1.25437	1.46901	1.19837	1.20732	0.75396
		TCB A (+M)	0.824877	0.874796	0.948902	0.63851
		TBC B (+M)	1.45227	1.3807	1.46203	0.774306
Fig 6C		IL-2												IL-10												IL-6												TNFa
		#1	#2	#3	#4	#5	#6	#7	#8	#9	#10	#11	#12	#1	#2	#3	#4	#5	#6	#7	#8	#9	#10	#11	#12	#1	#2	#3	#4	#5	#6	#7	#8	#9	#10	#11	#12	#1	#2	#3	#4	#5	#6	#7	#8	#9	#10	#11	#12
	PBMCs	1.16936	1.27601	1.27601	0.422289	0.856331	0.948126							0.933614	0.894886	0.914078	0.885463	1.26953	1.10243							1.16936	1.27601	1.27601	0.422289	0.856331	1.00002							0.494266	0.603892	0.787418	0.294301	1.56314	2.25698
	Act	1.78086	1.48435	0.862989	1.04601	0.917262	0.862989	1.75415	1.09499					1.4018	1.10312	0.885463	0.919479	0.885463	0.885463	1.22063	1.08002					30.4036	9.5237	25.8261	6.71955	11.4994	11.8852	145.188	64.2038					2.82984	1.47928	1.38906	1.51867	1.14343	0.468784	6.14827	7.69216
	TCB A (PBMCs)	0.937187	2.31787	1.14903	1.5036	1.09855								1	1.58813	1	1.41484	1								2.14609	8.20641	11.6901	16.4451									14.9982	6.6402	1.46189	23.5867	11.1883
	TCB B (PBMCs)	0.875238	1.6659	1.97106	0.875238	1.21431								1	1.51294	1.33004	1	1.66755								0.423654	2.18884	1.22718										0.851688	2.00755	1.40802	5.66767
Fig 6D		Total (bottom+top)									Top of the channel									Bottom of the channel
		#1	#2	#3	#4	#5	#6	#7	#8	#9	#1	#2	#3	#4	#5	#6	#7	#8	#9	#1	#2	#3	#4	#5	#6	#7	#8	#9
	PBMCs-PBMCs	8090	2327	1188	1040						247	569	8	216						247	569	8	216
	PBMCs-CD3	1515	994	867	684						197	287	7	205						197	287	7	205
	Activated-PBMCs	2702	2799	8812	4205	4594	9372	3370	7761	8293	1904	480	6056	409	4349	7681	7027	2003	4592	1904	480	6056	7027	4349	7681	2003	4592	4592
	Activated-CD3	1344	1212	5154	1932	1364	4472	1398	2458	2323	848	241	4086	323	1164	3745	2480	969	2112	848	241	4086	2480	1164	3745	969	2112	2112
	TCB A-PBMCs	4579	9544	13314	2929	15296	9266				4440	5258	10051	1438	10128	4589				139	4286	3263	1491	5168	4677
	TCB A-CD3	4160	4000	9377	1390	4400	7379				4066	1077	6805	509	3182	3336				94	2923	2572	881	1218	4043
	TCB B-PBMCs	7625	5811	2960							6646	3082	407							979	2729	2553
	TCB B-CD3	7345	4675	2687							6396	2562	342							949	2113	2345
[truncated: 24 more columns]

## Sheet: 4E_REML
4E_REML
Table Analyzed	4E total
Mixed-effects model (REML)	Matching: Across row
Assume sphericity?	Yes
Alpha	0.05
Fixed effects (type III)	P value	P value summary	Statistically significant (P < 0,05)?	F (DFn, DFd)
Activation	0.0288	*	Yes	F (1, 11) = 6,318
Immune cell type	0.0018	**	Yes	F (2, 21) = 8,670
Activation x Immune cell type	0.0341	*	Yes	F (2, 21) = 3,984
Random effects	SD	Variance
Chip	2717	7380107
Residual	1760	3097391
Was the matching effective?
Chi-square, df	16,32, 1
P value	<0,0001
P value summary	****
Is there significant matching (P < 0.05)?	Yes
Difference between row means
Predicted mean of PBMCs	1960
Predicted mean of Activated	6370
Difference between predicted means	-4410
SE of difference	1755
95% CI of difference	-8272 to -548,3
Data summary
Number of columns (Immune cell type)	3
Number of rows (Activation)	2
Number of subjects (Chip)	13
Number of missing values	1
Compare each cell mean with the other cell mean in that column
Number of families	1
Number of comparisons per family	3
Alpha	0.05
Uncorrected Fisher's LSD	Predicted (LS) mean diff,	95,00% CI of diff,	Significant?	Summary	Individual P Value
PBMCs - Activated
Total PBMCs	-7096	-11244 to -2947	Yes	**	0.0015
CD3+	-2956	-6918 to 1006	No	ns	0.1385
PBMCs, CD3-	-3179	-7141 to 783,5	No	ns	0.112
Test details	Predicted (LS) mean 1	Predicted (LS) mean 2	Predicted (LS) mean diff,	SE of diff,	N1	N2	t	DF
PBMCs - Activated
Total PBMCs	2460	9556	-7096	2037	3	9	3.484	32
CD3+	1189	4145	-2956	1945	4	9	1.52	32
PBMCs, CD3-	2232	5411	-3179	1945	4	9	1.634	32

## Sheet: 4F_REML
4F_REML
Table Analyzed	Baseline-corrected of 4F
Mixed-effects model (REML)	Matching: Across row
Assume sphericity?	Yes
Alpha	0.05
Fixed effects (type III)	P value	P value summary	Statistically significant (P < 0,05)?	F (DFn, DFd)
Cytokine	0.4396	ns	No	F (5, 12) = 1,037
T cell activator	<0,0001	****	Yes	F (1, 12) = 258,6
Cytokine x T cell activator	0.4396	ns	No	F (5, 12) = 1,037
Random effects	SD	Variance
Chip	1.031e-08	1.064e-16
Residual	0.1246	0.01554
Was the matching effective?
Chi-square, df	1,315e-013, 1
P value	>0,9999
P value summary	ns
Is there significant matching (P < 0.05)?	No
Difference between column means
Predicted mean of PBMCs / Activated	0.3319
Predicted mean of Activated / Activated	1
Difference between predicted means	-0.6681
SE of difference	0.04155
95% CI of difference	-0,7586 to -0,5776
Data summary
Number of columns (T cell activator)	2
Number of rows (Cytokine)	6
Number of subjects (Chip)	18
Number of missing values	0
Multiple comparisions of the same analysis
Compare each cell mean with the other cell mean in that row
Number of families	1
Number of comparisons per family	6
Alpha	0.05
Bonferroni's multiple comparisons test	Mean Diff,	95,00% CI of diff,	Significant?	Summary	Adjusted P Value
PBMCs / Activated - Activated / Activated
IL-2	-0.4985	-0,8194 to -0,1777	Yes	**	0.0022
IL-10	-0.7246	-1,045 to -0,4037	Yes	****	<0,0001
IL-6	-0.733	-1,054 to -0,4121	Yes	****	<0,0001
TNFa	-0.5787	-0,8996 to -0,2578	Yes	***	0.0006
IFNy	-0.7305	-1,051 to -0,4097	Yes	****	<0,0001		t	DF
Granzyme B	-0.7434	-1,064 to -0,4225	Yes	****	<0,0001
							4.898	12
Test details	Mean 1	Mean 2	Mean Diff,	SE of diff,	N1	N2	7.12	12
							7.202	12
PBMCs / Activated - Activated / Activated							5.686	12
IL-2	0.5015	1	-0.4985	0.1018	3	3	7.178	12
IL-10	0.2754	1	-0.7246	0.1018	3	3	7.304	12
IL-6	0.267	1	-0.733	0.1018	3	3
TNFa	0.4213	1	-0.5787	0.1018	3	3
IFNy	0.2695	1	-0.7305	0.1018	3	3
Granzyme B	0.2566	1	-0.7434	0.1018	3	3

## Sheet: 5A_1way
5A_1wayANOVA
Table Analyzed	5A
Data sets analyzed	A-D, F-K
ANOVA summary
F	18.06
P value	<0,0001
P value summary	****
Significant diff. among means (P < 0.05)?	Yes
R square	0.7175
Brown-Forsythe test
F (DFn, DFd)	5,799 (9, 64)
P value	<0,0001
P value summary	****
Are SDs significantly different (P < 0.05)?	Yes
Bartlett's test
Bartlett's statistic (corrected)	93.89
P value	<0,0001
P value summary	****
Are SDs significantly different (P < 0.05)?	Yes
ANOVA table	SS	DF	MS	F (DFn, DFd)	P value
Treatment (between columns)	5574	9	619.3	F (9, 64) = 18,06	P<0,0001
Residual (within columns)	2194	64	34.28
Total	7768	73
Data summary
Number of treatments (columns)	10
Number of values (total)	74
Number of families	1
Number of comparisons per family	6
Alpha	0.05
Uncorrected Fisher's LSD	Mean Diff,	95,00% CI of diff,	Significant?	Summary	Individual P Value
Act vs. CsA Low (Act)	-9.824	-15,76 to -3,888	Yes	**	0.0016	B-C
Act vs. CsA High (Act)	-11.47	-17,79 to -5,152	Yes	***	0.0006	B-D
PBMCs vs. CsA Low	-2.082	-7,847 to 3,682	No	ns	0.4731	F-G
PBMCs vs. CsA High	-1.511	-7,275 to 4,254	No	ns	0.6023	F-H
Act vs. CsA Low (Act)	-1.043	-7,295 to 5,210	No	ns	0.7401	I-J
Act vs. CsA High (Act)	-0.8976	-7,405 to 5,610	No	ns	0.7838	I-K
Test details	Mean 1	Mean 2	Mean Diff,	SE of diff,	n1	n2	t	DF
Act vs. CsA Low (Act)	72.47	82.29	-9.824	2.972	6	11	3.306	64
Act vs. CsA High (Act)	72.47	83.94	-11.47	3.162	6	8	3.627	64
PBMCs vs. CsA Low	95.2	97.29	-2.082	2.886	10	7	0.7217	64
PBMCs vs. CsA High	95.2	96.71	-1.511	2.886	10	7	0.5236	64
Act vs. CsA Low (Act)	96.39	97.43	-1.043	3.13	7	7	0.3332	64
Act vs. CsA High (Act)	96.39	97.28	-0.8976	3.258	7	6	0.2755	64

## Sheet: 5B_1way
5B_1wayANOVA
Table Analyzed	5B
Data sets analyzed	A-J
ANOVA summary
F	14.27
P value	<0,0001
P value summary	****
Significant diff. among means (P < 0.05)?	Yes
R square	0.6409
Brown-Forsythe test
F (DFn, DFd)
P value
P value summary
Are SDs significantly different (P < 0.05)?
Bartlett's test
Bartlett's statistic (corrected)	22.41
P value	0.0077
P value summary	**
Are SDs significantly different (P < 0.05)?	Yes
ANOVA table	SS	DF	MS	F (DFn, DFd)	P value
Treatment (between columns)	7.812	9	0.868	F (9, 72) = 14,27	P<0,0001
Residual (within columns)	4.378	72	0.06081
Total	12.19	81
Data summary
Number of treatments (columns)	10
Number of values (total)	82
Number of families	1
Number of comparisons per family	6
Alpha	0.05
Uncorrected Fisher's LSD	Mean Diff,	95,00% CI of diff,	Significant?	Summary	Individual P Value
Act vs. CsA Low (Act)	-0.4569	-0,6853 to -0,2285	Yes	***	0.0002	B-C
Act vs. CsA High (Act)	-0.8981	-1,137 to -0,6593	Yes	****	<0,0001	B-D
PBMCs vs. CsA Low	-0.2984	-0,5234 to -0,07341	Yes	*	0.0101	E-F
PBMCs vs. CsA High	-0.1216	-0,3466 to 0,1034	No	ns	0.2848	E-G
Act vs. CsA Low (Act)	-0.1803	-0,4431 to 0,08244	No	ns	0.1756	H-I
Act vs. CsA High (Act)	-0.32	-0,5828 to -0,05726	Yes	*	0.0177	H-J
Test details	Mean 1	Mean 2	Mean Diff,	SE of diff,	n1	n2	t	DF
Act vs. CsA Low (Act)	0.2081	0.665	-0.4569	0.1146	8	11	3.987	72
Act vs. CsA High (Act)	0.2081	1.106	-0.8981	0.1198	8	9	7.496	72
PBMCs vs. CsA Low	1	1.298	-0.2984	0.1129	15	7	2.644	72
PBMCs vs. CsA High	1	1.122	-0.1216	0.1129	15	7	1.078	72
Act vs. CsA Low (Act)	0.727	0.9073	-0.1803	0.1318	7	7	1.368	72
Act vs. CsA High (Act)	0.727	1.047	-0.32	0.1318	7	7	2.428	72

## Sheet: 5C_REML
5C_REML
Within each row, compare columns (simple effects within rows)
Number of families	3
Number of comparisons per family	2
Alpha	0.05
Uncorrected Fisher's LSD	Mean Diff,	95,00% CI of diff,	Significant?	Summary	Individual P Value
Chip (Act T)
Activated (Act) vs. CsA Low (Act)	8.832	1,072 to 16,59	Yes	*	0.0293
Activated (Act) vs. CsA High (Act)	9.424	0,7015 to 18,15	Yes	*	0.036
Plate CTRL (PBMCs)
Activated (Act) vs. CsA Low (Act)	4.85	0,04667 to 9,653	Yes	*	0.0483
Activated (Act) vs. CsA High (Act)	3.432	-2,303 to 9,167	No	ns	0.2144
Plate CTRL (Act)
Activated (Act) vs. CsA Low (Act)	10.77	-0,2767 to 21,82	No	ns	0.0541
Activated (Act) vs. CsA High (Act)	14.18	6,669 to 21,68	Yes	**	0.0037
Test details	Mean 1	Mean 2	Mean Diff,	SE of diff,	N1	N2	t	DF
Chip (Act T)
Activated (Act) vs. CsA Low (Act)	18.48	9.649	8.832	3.52	8	10	2.509	10.85
Activated (Act) vs. CsA High (Act)	18.48	9.057	9.424	4.088	8	10	2.305	14.81
Plate CTRL (PBMCs)
Activated (Act) vs. CsA Low (Act)	10.44	5.586	4.85	2.06	6	7	2.354	7.522
Activated (Act) vs. CsA High (Act)	10.44	7.004	3.432	2.603	6	7	1.318	10.92
Plate CTRL (Act)
Activated (Act) vs. CsA Low (Act)	35.25	24.48	10.77	4.305	4	4	2.502	5.029
Activated (Act) vs. CsA High (Act)	35.25	21.08	14.18	3.058	4	4	4.635	5.928

## Sheet: 5D_1way
5D_1wayANOVA
IL-2	Number of families	1
	Number of comparisons per family	3
	Alpha	0.05
	Uncorrected Fisher's LSD	Mean Diff,	90,00% CI of diff,	Significant?	Summary	Individual P Value	A-?
	Activated (Act) vs. CsA Low (Act)	5.24	-10,23 to 20,71	No	ns	0.5698	B	CsA Low (Act)
	Activated (Act) vs. CsA High (Act)	15.2	-0,2709 to 30,68	No	ns	0.1058	C	CsA High (Act)
	Activated (Act) vs. PBMCs	13	-4,617 to 30,62	No	ns	0.2201	D	PBMCs
	Test details	Mean 1	Mean 2	Mean Diff,	SE of diff,	n1	n2	t	DF
	Activated (Act) vs. CsA Low (Act)	70.67	65.43	5.24	9.117	8	10	0.5747	30
	Activated (Act) vs. CsA High (Act)	70.67	55.47	15.2	9.117	8	10	1.668	30
	Activated (Act) vs. PBMCs	70.67	57.67	13	10.38	8	6	1.253	30
5D_1way
IL-10	Number of families	1
	Number of comparisons per family	3
	Alpha	0.05
	Uncorrected Fisher's LSD	Mean Diff,	95,00% CI of diff,	Significant?	Summary	Individual P Value	A-?
	Activated (Act) vs. CsA Low (Act)	0.2981	-15,77 to 16,37	No	ns	0.97	B	CsA Low (Act)
	Activated (Act) vs. CsA High (Act)	9.791	-6,278 to 25,86	No	ns	0.223	C	CsA High (Act)
	Activated (Act) vs. PBMCs	4.149	-14,15 to 22,44	No	ns	0.6466	D	PBMCs
	Test details	Mean 1	Mean 2	Mean Diff,	SE of diff,	n1	n2	t	DF
	Activated (Act) vs. CsA Low (Act)	91.17	90.87	0.2981	7.868	8	10	0.03789	30
	Activated (Act) vs. CsA High (Act)	91.17	81.37	9.791	7.868	8	10	1.244	30
	Activated (Act) vs. PBMCs	91.17	87.02	4.149	8.958	8	6	0.4631	30
IL-6	Number of families	1
	Number of comparisons per family	3
	Alpha	0.05
	Uncorrected Fisher's LSD	Mean Diff,	95,00% CI of diff,	Significant?	Summary	Individual P Value	A-?
	Activated (Act) vs. CsA Low (Act)	22668	-1204 to 46540	No	ns	0.0619	B	CsA Low (Act)
	Activated (Act) vs. CsA High (Act)	22496	-1376 to 46368	No	ns	0.0638	C	CsA High (Act)
	Activated (Act) vs. PBMCs	32547	5368 to 59726	Yes	*	0.0205	D	PBMCs
	Test details	Mean 1	Mean 2	Mean Diff,	SE of diff,	n1	n2	t	DF
	Activated (Act) vs. CsA Low (Act)	35779	13111	22668	11689	8	10	1.939	30
	Activated (Act) vs. CsA High (Act)	35779	13283	22496	11689	8	10	1.925	30
	Activated (Act) vs. PBMCs	35779	3232	32547	13308	8	6	2.446	30
TNFa	Number of families	1
	Number of comparisons per family	3
	Alpha	0.05
	Uncorrected Fisher's LSD	Mean Diff,	95,00% CI of diff,	Significant?	Summary	Individual P Value	A-?
	Activated (Act) vs. CsA Low (Act)	322.9	33,50 to 612,3	Yes	*	0.03	B	CsA Low (Act)
	Activated (Act) vs. CsA High (Act)	393	103,7 to 682,4	Yes	**	0.0094	C	CsA High (Act)
	Activated (Act) vs. PBMCs	367	37,52 to 696,5	Yes	*	0.0302	D	PBMCs
	Test details	Mean 1	Mean 2	Mean Diff,	SE of diff,	n1	n2	t	DF
	Activated (Act) vs. CsA Low (Act)	567.1	244.2	322.9	141.7	8	10	2.279	30
	Activated (Act) vs. CsA High (Act)	567.1	174.1	393	141.7	8	10	2.774	30
	Activated (Act) vs. PBMCs	567.1	200.1	367	161.3	8	6	2.275	30
IFNy	Number of families	1
	Number of comparisons per family	3
	Alpha	0.05
	Uncorrected Fisher's LSD	Mean Diff,	95,00% CI of diff,	Significant?	Summary	Individual P Value	A-?
	Activated (Act) vs. CsA Low (Act)	65.73	-7,725 to 139,2	No	ns	0.0776	B	CsA Low (Act)
	Activated (Act) vs. CsA High (Act)	81.37	7,910 to 154,8	Yes	*	0.0311	C	CsA High (Act)
	Activated (Act) vs. PBMCs	80.05	-3,590 to 163,7	No	ns	0.06	D	PBMCs
	Test details	Mean 1	Mean 2	Mean Diff,	SE of diff,	n1	n2	t	DF
	Activated (Act) vs. CsA Low (Act)	183.3	117.6	65.73	35.97	8	10	1.828	30
	Activated (Act) vs. CsA High (Act)	183.3	101.9	81.37	35.97	8	10	2.262	30
	Activated (Act) vs. PBMCs	183.3	103.3	80.05	40.95	8	6	1.955	30
Granzym B	Number of families	1
	Number of comparisons per family	3
	Alpha	0.05
	Uncorrected Fisher's LSD	Mean Diff,	90,00% CI of diff,	Significant?	Summary	Individual P Value	A-?
	Activated (Act) vs. CsA Low (Act)	39.02	-22,13 to 100,2	No	ns	0.2874	B	CsA Low (Act)
	Activated (Act) vs. CsA High (Act)	78.69	17,54 to 139,8	Yes	*	0.0369	C	CsA High (Act)
	Activated (Act) vs. PBMCs	99.89	30,27 to 169,5	Yes	*	0.021	D	PBMCs
	Test details	Mean 1	Mean 2	Mean Diff,	SE of diff,	n1	n2	t	DF
	Activated (Act) vs. CsA Low (Act)	183.1	144.1	39.02	36.03	8	10	1.083	30
	Activated (Act) vs. CsA High (Act)	183.1	104.4	78.69	36.03	8	10	2.184	30
	Activated (Act) vs. PBMCs	183.1	83.21	99.89	41.02	8	6	2.435	30

## Sheet: 5D_REML
5D_REML
Table Analyzed	Baseline-corrected of 5D
Mixed-effects model (REML)	Matching: Stacked
Assume sphericity?	No
Alpha	0.05
Fixed effects (type III)	P value	P value summary	Statistically significant (P < 0,05)?	F (DFn, DFd)
Cytokine	0.0072	**	Yes	F (1,833, 38,49) = 5,880
CsA treatment	0.0676	ns	No	F (2, 21) = 3,071
Cytokine x CsA treatment	0.0094	**	Yes	F (10, 105) = 2,516
Random effects	SD	Variance
Chip	0.2271	0.05158
Residual	0.2994	0.08963
Was the matching effective?
Chi-square, df	25,91, 1
P value	<0,0001
P value summary	****
Is there significant matching (P < 0.05)?	Yes
Data summary		ID
Number of columns (CsA treatment)	3	Activated (Act)	CsA Low (Act)	CsA High (Act)
Number of rows (Cytokine)	6	IL-2	IL-10	IL-6	TNFa	IFNy	Granzyme B
Number of subjects (Chip)	24	8 per CsA treatment
Number of missing values	0

## Sheet: 5E_REML
5E_REML
Table Analyzed	Baseline-corrected of 5E_Act
Mixed-effects model (REML)	Matching: Stacked
Assume sphericity?	No
Alpha	0.05
Fixed effects (type III)	P value	P value summary	Statistically significant (P < 0,05)?	F (DFn, DFd)	Geisser-Greenhouse's epsilon
Cytokine	0.2919	ns	No	F (1,045, 12,54) = 1,225	0.209
CsA treatment	0.6271	ns	No	F (2, 12) = 0,4853
Cytokine x CsA treatment	0.788	ns	No	F (10, 60) = 0,6234
Random effects	SD	Variance
well plate	2.227	4.961
Residual	3.923	15.39
Was the matching effective?
Chi-square, df	7,201, 1
P value	0.0073
P value summary	**
Is there significant matching (P < 0.05)?	Yes
Data summary		ID
Number of columns (CsA treatment)	3	Activated (Act)	CsA Low (Act)	CsA High (Act)
Number of rows (Cytokine)	6	IL-2	IL-10	IL-6	TNFa	IFNy	Granzyme B
Number of subjects (well plate)	15	5 per CsA treatment
Number of missing values	0
Table Analyzed	Baseline-corrected of 5E_PBMCs
Mixed-effects model (REML)	Matching: Stacked
Assume sphericity?	No
Alpha	0.05
Fixed effects (type III)	P value	P value summary	Statistically significant (P < 0,05)?	F (DFn, DFd)	Geisser-Greenhouse's epsilon
Cytokine	<0,0001	****	Yes	F (2,132, 25,59) = 37,50	0.4265
CsA treatment	<0,0001	****	Yes	F (2, 12) = 32,17
Cytokine x CsA treatment	<0,0001	****	Yes	F (10, 60) = 9,736
Random effects	SD	Variance
well plate	0.0833	0.006938
Residual	0.1584	0.02509
Was the matching effective?
Chi-square, df	5,844, 1
P value	0.0156
P value summary	*
Is there significant matching (P < 0.05)?	Yes
Data summary		ID
Number of columns (CsA treatment)	3	PBMCs	CsA Low (PBMCs)	CsA High (PBMCs)
Number of rows (Cytokine)	6	IL-2	IL-10	IL-6	TNFa	IFNy	Granzyme B
Number of subjects (well plate)	15	5 per CsA treatment
Number of missing values	0

## Sheet: 5E_1way
5E_1wayANOVA
IL-2	Number of families	1
	Number of comparisons per family	5
	Alpha	0.05
	Uncorrected Fisher's LSD	Mean Diff,	95,00% CI of diff,	Significant?	Summary	Individual P Value
	Activated (Act) vs. CsA Low (Act)	3.77	-16,73 to 24,27	No	ns	0.7077	A-B
	Activated (Act) vs. CsA High (Act)	-2.215	-22,72 to 18,29	No	ns	0.8255	A-C
	PBMCs vs. CsA Low (PBMCs)	1.998	-18,51 to 22,50	No	ns	0.8423	D-E
	PBMCs vs. CsA High (PBMCs)	-7.837	-28,34 to 12,67	No	ns	0.4379	D-F
	Activated (Act) vs. PBMCs	15.92	-4,585 to 36,42	No	ns	0.1221	A-D
	Test details	Mean 1	Mean 2	Mean Diff,	SE of diff,	n1	n2	t	DF
	Activated (Act) vs. CsA Low (Act)	74.44	70.67	3.77	9.935	5	5	0.3795	24
	Activated (Act) vs. CsA High (Act)	74.44	76.66	-2.215	9.935	5	5	0.223	24
	PBMCs vs. CsA Low (PBMCs)	58.52	56.52	1.998	9.935	5	5	0.2011	24
	PBMCs vs. CsA High (PBMCs)	58.52	66.36	-7.837	9.935	5	5	0.7888	24
	Activated (Act) vs. PBMCs	74.44	58.52	15.92	9.935	5	5	1.602	24
IL-10	Number of families	1
	Number of comparisons per family	5
	Alpha	0.05
	Uncorrected Fisher's LSD	Mean Diff,	95,00% CI of diff,	Significant?	Summary	Individual P Value
	Activated (Act) vs. CsA Low (Act)	41.59	-15,93 to 99,10	No	ns	0.1486	A-B
	Activated (Act) vs. CsA High (Act)	49.18	-8,330 to 106,7	No	ns	0.0903	A-C
	Activated (Act) vs. PBMCs	32.98	-24,53 to 90,50	No	ns	0.2481	A-D
	PBMCs vs. CsA Low (PBMCs)	36.75	-20,76 to 94,27	No	ns	0.1996	D-E
	PBMCs vs. CsA High (PBMCs)	24.17	-33,35 to 81,68	No	ns	0.3944	D-F
	Test details	Mean 1	Mean 2	Mean Diff,	SE of diff,	n1	n2	t	DF
	Activated (Act) vs. CsA Low (Act)	155.3	113.7	41.59	27.87	5	5	1.492	24
	Activated (Act) vs. CsA High (Act)	155.3	106.1	49.18	27.87	5	5	1.765	24
	Activated (Act) vs. PBMCs	155.3	122.3	32.98	27.87	5	5	1.184	24
	PBMCs vs. CsA Low (PBMCs)	122.3	85.53	36.75	27.87	5	5	1.319	24
	PBMCs vs. CsA High (PBMCs)	122.3	98.11	24.17	27.87	5	5	0.8673	24
IL-6	Number of families	1
	Number of comparisons per family	5
	Alpha	0.05
	Uncorrected Fisher's LSD	Mean Diff,	95,00% CI of diff,	Significant?	Summary	Individual P Value
	Activated (Act) vs. CsA Low (Act)	1797	894,0 to 2701	Yes	***	0.0004	A-B
	Activated (Act) vs. CsA High (Act)	1736	832,6 to 2640	Yes	***	0.0006	A-C
	Activated (Act) vs. PBMCs	-708.2	-1612 to 195,3	No	ns	0.1188	A-D
	PBMCs vs. CsA Low (PBMCs)	2414	1510 to 3317	Yes	****	<0,0001	D-E
	PBMCs vs. CsA High (PBMCs)	2607	1703 to 3510	Yes	****	<0,0001	D-F
	Test details	Mean 1	Mean 2	Mean Diff,	SE of diff,	n1	n2	t	DF
	Activated (Act) vs. CsA Low (Act)	3127	1330	1797	437.8	5	5	4.106	24
	Activated (Act) vs. CsA High (Act)	3127	1391	1736	437.8	5	5	3.966	24
	Activated (Act) vs. PBMCs	3127	3835	-708.2	437.8	5	5	1.618	24
	PBMCs vs. CsA Low (PBMCs)	3835	1422	2414	437.8	5	5	5.513	24
	PBMCs vs. CsA High (PBMCs)	3835	1229	2607	437.8	5	5	5.955	24
TNFa	Number of families	1
	Number of comparisons per family	5
	Alpha	0.05
	Uncorrected Fisher's LSD	Mean Diff,	95,00% CI of diff,	Significant?	Summary	Individual P Value
	Activated (Act) vs. CsA Low (Act)	3831	-1104 to 8766	No	ns	0.1222	A-B
	Activated (Act) vs. CsA High (Act)	5400	464,7 to 10335	Yes	*	0.0333	A-C
	Activated (Act) vs. PBMCs	1560	-3375 to 6496	No	ns	0.5202	A-D
	PBMCs vs. CsA Low (PBMCs)	4553	-382,3 to 9488	No	ns	0.069	D-E
	PBMCs vs. CsA High (PBMCs)	4481	-454,5 to 9416	No	ns	0.0732	D-F
	Test details	Mean 1	Mean 2	Mean Diff,	SE of diff,	n1	n2	t	DF
	Activated (Act) vs. CsA Low (Act)	6816	2985	3831	2391	5	5	1.602	24
	Activated (Act) vs. CsA High (Act)	6816	1416	5400	2391	5	5	2.258	24
	Activated (Act) vs. PBMCs	6816	5255	1560	2391	5	5	0.6526	24
	PBMCs vs. CsA Low (PBMCs)	5255	702.4	4553	2391	5	5	1.904	24
	PBMCs vs. CsA High (PBMCs)	5255	774.6	4481	2391	5	5	1.874	24
IFNy	Number of families	1
	Number of comparisons per family	5
	Alpha	0.05
	Uncorrected Fisher's LSD	Mean Diff,	95,00% CI of diff,	Significant?	Summary	Individual P Value
	Activated (Act) vs. CsA Low (Act)	948.1	141,6 to 1754	Yes	*	0.0231	A-B
	Activated (Act) vs. CsA High (Act)	1109	302,1 to 1915	Yes	**	0.0091	A-C
	Activated (Act) vs. PBMCs	624	-182,5 to 1430	No	ns	0.1234	A-D
	PBMCs vs. CsA Low (PBMCs)	510.1	-296,3 to 1317	No	ns	0.2041	D-E
	PBMCs vs. CsA High (PBMCs)	502.6	-303,9 to 1309	No	ns	0.2106	D-F
	Test details	Mean 1	Mean 2	Mean Diff,	SE of diff,	n1	n2	t	DF
	Activated (Act) vs. CsA Low (Act)	1234	285.7	948.1	390.7	5	5	2.426	24
	Activated (Act) vs. CsA High (Act)	1234	125.2	1109	390.7	5	5	2.837	24
	Activated (Act) vs. PBMCs	1234	609.8	624	390.7	5	5	1.597	24
	PBMCs vs. CsA Low (PBMCs)	609.8	99.67	510.1	390.7	5	5	1.305	24
	PBMCs vs. CsA High (PBMCs)	609.8	107.2	502.6	390.7	5	5	1.286	24
Granzym B	Number of families	1
	Number of comparisons per family	5
	Alpha	0.1
	Uncorrected Fisher's LSD	Mean Diff,	90,00% CI of diff,	Significant?	Summary	Individual P Value
	Activated (Act) vs. CsA Low (Act)	1499	-950,0 to 3948	No	ns	0.3055	A-B
	Activated (Act) vs. CsA High (Act)	2311	-138,1 to 4759	No	ns	0.1195	A-C
	Activated (Act) vs. PBMCs	52.09	-2397 to 2501	No	ns	0.9713	A-D
	PBMCs vs. CsA Low (PBMCs)	2261	-188,2 to 4709	No	ns	0.1273	D-E
	PBMCs vs. CsA High (PBMCs)	2267	-182,2 to 4715	No	ns	0.1264	D-F
	Test details	Mean 1	Mean 2	Mean Diff,	SE of diff,	n1	n2	t	DF
	Activated (Act) vs. CsA Low (Act)	2448	949.4	1499	1431	5	5	1.047	24
	Activated (Act) vs. CsA High (Act)	2448	137.5	2311	1431	5	5	1.614	24
	Activated (Act) vs. PBMCs	2448	2396	52.09	1431	5	5	0.03639	24
	PBMCs vs. CsA Low (PBMCs)	2396	135.5	2261	1431	5	5	1.579	24
	PBMCs vs. CsA High (PBMCs)	2396	129.6	2267	1431	5	5	1.584	24

[truncated: 11 more sheets: 5F_total_REML, 5F_bottom_REML, 5F_top_REML, 6A_1way, 6B_1way, 4Cand5C, 6C_1way, 6C_REML, 6D_total_REML, 6D_bottom_REML, 6D_top_REML]
